# Supplementary material for: Effects of Precision Feeding on Economic and Productive Yields of Hyperprolific Lactating Sows Allocated at Different Farrowing Pens
Source: Animals (Basel). 2025 Mar 6;15(5):763. doi: 10.3390/ani15050763 (PMC11898897; doi:10.3390/ani15050763)
Supplement: Supplementary file 1 [file animals-15-00763-s001.zip]

Archive with 2 entries (2 files):
- Suplementary Table S2.xlsx
- Supplementary Table S1.xlsx
