# Supplementary material for: Effects of Precision Feeding on Economic and Productive Yields of Hyperprolific Lactating Sows Allocated at Different Farrowing Pens
Source: Animals (Basel). 2025 Mar 6;15(5):763. doi: 10.3390/ani15050763 (PMC11898897; doi:10.3390/ani15050763)
Supplement: Supplementary file 1 [file animals-15-00763-s001.zip › Suplementary Table S2.xlsx]

## Sheet: Hoja1
GROUP		Before farrowing								14 days after farrowing								Weaning
		Cholesterol (mg/dL)	Fructosamine (µmol/L)	Glucose (mg/dL)	HDL (mg/dL)	LDL (mg/dL)	Protein (g/dL)	Triglycerides (mg/dL)		Cholesterol (mg/dL)	Fructosamine (µmol/L)	Glucose (mg/dL)	HDL (mg/dL)	LDL (mg/dL)	Protein (g/dL)	Triglycerides (mg/dL)		Cholesterol (mg/dL)	Fructosamine (µmol/L)	Glucose (mg/dL)	HDL (mg/dL)	LDL (mg/dL)	Protein (g/dL)	Triglycerides (mg/dL)
TC	ESF	59.34 ± 1.78	352.16 ± 8.10	93.65 ± 4.50	20.00 ± 0.84	33.91 ± 1.70	7.96 ± 0.18	66.74 ± 6.34		84.21 ± 4.87	379.37 ± 15.31	92.57 ± 4.72	32.80 ± 1.80	36.36 ± 2.48	7.92 ± 0.16	39.94 ± 4.94		90.00 ± 5.41	345.68 ± 13.66	72.71 ± 3.98	31.24 ± 2.18	45.25 ± 3.28	8.14 ± 0.18	51.06 ± 6.80
	CON	58.72 ± 4.43	356.30 ± 7.34	94.36 ± 5.49	20.47 ± 1.34	33.25 ± 2.47	7.40 ± 0.24	60.62 ± 7.48		86.04 ± 2.69	340.93 ± 7.48	101.99 ± 10.19	32.92 ± 1.76	38.13 ± 3.09	7.61 ± 0.20	33.54 ± 3.21		81.63 ± 2.91	349.45 ± 7.70	65.83 ± 4.55	27.32 ± 1.38	44.35 ± 1.84	7.99 ± 0.20	54.70 ± 5.09
	p-value	0.591	0.564	0.854	0.831	0.448	0.109	0.735		0.724	0.044	0.32	0.954	0.601	0.487	0.307		0.319	0.792	0.455	0.207	0.830	0.837	0.482
SC	ESF	54.72 ± 2.29	365.75 ± 8.76	88.81 ± 2.77	19.20 ± 1.23	30.75 ± 1.43	5.36 ± 0.12	56.01 ± 7.76		84.19 ± 4.66	362.21 ± 18.72	101.87 ± 5.25	31.25 ± 1.98	39.49 ± 3.49	5.51 ± 0.21	53.74 ± 5.54		90.44 ± 3.31	404.45 ± 29.69	87.19 ± 4.99	33.56 ± 1.38	51.24 ± 3.42	6.02 ± 0.21	39.42 ± 2.02
	CON	56.29 ± 2.27	368.81 ± 11.84	100.81 ± 7.76	20.83 ± 0.98	31.17 ± 1.62	5.75 ± 0.15	53.05 ± 8.20		79.65 ± 5.02	368.92 ± 13.96	108.65 ± 4.86	29.96 ± 2.71	39.47 ± 2.64	5.30 ± 0.09	47.11 ± 3.74		78.75 ± 5.65	384.31 ± 21.59	64.87 ± 3.57	25.08 ± 2.26	43.75 ± 2.65	5.90 ± 0.24	58.37 ± 10.76
	p-value	0.95	0.944	0.16	0.302	0.599	0.297	0.3		0.51	0.615	0.509	0.732	0.978	0.626	0.548		0.036	0.595	<0.001	0.001	0.128	0.781	0.314
LH	ESF	59.40 ± 2.38	378.15 ± 12.15	105.12 ± 4.88	21.33 ± 1.19	34.72 ± 1.60	6.79 ± 0.38	62.56 ± 5.83		81.12 ± 4.44	369.25 ± 20.13	92.75 ± 4.82	29.54 ± 1.27	37.49 ± 3.24	6.69 ± 0.30	42.44 ± 3.31		94.21 ± 5.62	393.41 ± 19.99	66.14 ± 3.50	32.07 ± 1.87	48.85 ± 3.36	7.06 ± 0.41	50.53 ± 7.04
	CON	60.73 ± 3.12	370.64 ± 6.27	97.64 ± 4.44	21.93 ± 0.79	35.44 ± 1.85	6.81 ± 0.36	74.30 ± 12.43		83.95 ± 6.92	366.21 ± 8.94	96.17 ± 5.32	31.51 ± 2.53	35.54 ± 3.78	7.02 ± 0.39	49.03 ± 7.32		87.01 ± 4.22	355.41 ± 10.80	73.13 ± 2.09	32.26 ± 1.34	42.97 ± 1.84	7.22 ± 0.43	47.10 ± 4.71
	p-value	0.977	0.843	0.378	0.878	0.876	0.859	0.663		0.579	0.951	0.955	0.891	0.175	0.282	0.924		0.357	0.096	0.102	0.626	0.146	0.277	0.945
